# Supplementary material for: One-Week Elderberry Juice Treatment Increases Carbohydrate Oxidation after a Meal Tolerance Test and Is Well Tolerated in Adults: A Randomized Controlled Pilot Study
Source: Nutrients. 2023 Apr 25;15(9):2072. doi: 10.3390/nu15092072 (PMC10180883; doi:10.3390/nu15092072)
Supplement: Supplementary file 1 [file nutrients-15-02072-s001.zip]

Archive with 3 entries (3 files):
- Table S1. Postprandial MTT energetics.xlsx
- Table S2. Exercise energetics.xlsx
- Table S3. Insulin Glucose Data.xlsx
